# Supplementary material for: Engineered circular guide RNAs boost CRISPR/Cas12a- and CRISPR/Cas13d-based DNA and RNA editing
Source: Genome Biol. 2023 Jun 23;24:145. doi: 10.1186/s13059-023-02992-z (PMC10288759; doi:10.1186/s13059-023-02992-z)
Supplement: Supplementary file 2 — Additional file 2: Table S1 The sequences of sgRNAs, primers and linkers. [file 13059_2023_2992_MOESM2_ESM.xlsx]

## Sheet: Sheet1
The sequences of sgRNAs, primers and linkers
sgRNA targeting sites	sequence (5'-3')
IL1RN-gRNA	CAGGAGGGTGACTCAGGCTAGCA
HBG-gRNA	AACTACAGGCCTCACTGGAGCTA
mNeonGreen-gRNA1 for Cas12a	TGGACTTCAGGTTCAGTTCCTCG
mNeonGreen-gRNA1 for CasRx in pre-gRNA	GCCGTAGCCGATGTGGGGCACCAGAATCCA
mNeonGreen-gRNA1 for CasRx in u6-gRNA	GCCGTAGCCGATGTGGGGCACC
STAT3-gRNA	ATCAGGGAAGCATCACAATTGGCTCGGCCC
NF2-gRNA	CTTGGCCTGGACGGCGTAAGAAGCCAGGAG
KRAS-gRNA	TAATTTGTTCTCTATAATGGTGAATATCTT
RPL4-gRNA	GAAGTTCAGGAACTTCCTCAATACGATGAC
CCR5-S1-gRNA	TGGGCAACATGCTGGTCATCCTC
CCR5-S3-gRNA	GGATTCCCGAGTAGCAGATGACC
CD47-S3-gRNA	TCTCCCCTGCTTCCCACAACTAA
CD47-S4-gRNA	AAAACAGAAAGAACATACTCATA
CTLA4-S1-gRNA	TATGAAGTAGGTACTCAAAAGAT
CTLA4-S2-gRNA	AGCAAAATGGTGAGTGTGGTGCT
CXCR4-S1-gRNA	AAAGTCACATCTTGGCTAACTCC
DNMT1-S3-gRNA	CTGATGGTCCATGTCTGTTACTC
DNMT1-S7-gRNA	GCTCAGCAGGCACCTGCCTCAGC
EMX1-gRNA	TCCTCCGGTTCTGGAACCACACC
RUNX1-gRNA	GCTCCGAAGGTAAAAGAAATCAT
RUNX1-S1-gRNA	TGTCTCTCTGCCCCCTCCCCACT
SIRPa-S3-gRNA	TGTCCGGGACACGTTTCCATTCT
SIRPa-S4-gRNA	ACCACTAAGCAGGCATCATTAAC
VEGFA-S1-gRNA	CTGGAAAGAGCAGAAGAAAAAGG
Pten-gRNA -1	AAACATCATCTTGTGAAACAGCA
Pten-gRNA -2	TGCAGGAAATCCCATAGCAATAA
Trp53-gRNA -1	TATCCCGAGTATCTGGAAGACAG
Trp53-gRNA -2	AGAAGGGACAAAAGATGACAGGG
Rosa26-gRNA	AGCCTGCCCAGAAGACTCCCGCC
Primers for qPCR	sequence (5'-3')
GAPDH-qPCR-F	AGAAGGCTGGGGCTCATTTG
GAPDH-qPCR-R	AGGGGCCATCCACAGTCTTC
Circular-qPCR-F1	AACGGCTATTATGCGTTACC
Circular-qPCR-R1	TTCGGCTATTGCGTTTCCGG
Circular-qPCR-F2	CGCCGGAAACGCAATAGCCG
Circular-qPCR-R2	CGCCGGTAACGCATAATAGC
IL1RN-qPCR-F	GGAATCCATGGAGGGAAGAT
IL1RN-qPCR-R	TGTTCTCGCTCAGGTCAGTG
HBG-qPCR-F	GCTGAGTGAACTGCACTGTGA
HBG-qPCR-R	GAATTCTTTGCCGAAATGGA
STAT3-qPCR-R	CTTTGAGACCGAGGTGTATCACC
STAT3-qPCR-F	GGTCAGCATGTTGTACCACAGG
NF2-qPCR-F	TGTGCTCCTGGCTTCTTACG
NF2-qPCR-R	CCTCCCACATTTCCGGAGTC
KRAS-qPCR-F	GGACTGGGGAGGGCTTTCT
KRAS-qPCR-R	GCCTGTTTTGTGTCTACTGTTCT
RPL4-qPCR-F	GCCTGCTGTATTCAAGGCTC
RPL4-qPCR-R	GGTTGGTGCAAACATTCGGC
LbCpf1-qPCR-F	CTGAGGTTCAAGGCCATCCC
LbCpf1-qPCR-R	TGTGCAGCACGTCGTTGATA
Primers for Deep-seq	sequence (5'-3')
CD47-S3-DS-F2-1	gCTCTTTCCCTACACGACGCTCTTCCGATCTATCACGCAGGTAAAGAACAACTGGAGAG
CD47-S3-DS-R2-1	tACTGGAGTTCAGACGTGTGCTCTTCCGATCTCGATGTGCATCAGATCTCACTAGTCCA
CD47-S3-DS-F2-2	gCTCTTTCCCTACACGACGCTCTTCCGATCTTAGAGCCAGGTAAAGAACAACTGGAGAG
CD47-S3-DS-R2-2	tACTGGAGTTCAGACGTGTGCTCTTCCGATCTCTTACGGCATCAGATCTCACTAGTCCA
CD47-S3-DS-F2-3	gCTCTTTCCCTACACGACGCTCTTCCGATCTACAGTGCAGGTAAAGAACAACTGGAGAG
CD47-S3-DS-R2-3	tACTGGAGTTCAGACGTGTGCTCTTCCGATCTGCCAATGCATCAGATCTCACTAGTCCA
CD47-S3-DS-F2-4	gCTCTTTCCCTACACGACGCTCTTCCGATCTGATCAGCAGGTAAAGAACAACTGGAGAG
CD47-S3-DS-R2-4	tACTGGAGTTCAGACGTGTGCTCTTCCGATCTTAGCTTGCATCAGATCTCACTAGTCCA
CD47-S3-DS-F2-5	gCTCTTTCCCTACACGACGCTCTTCCGATCTAGTCAACAGGTAAAGAACAACTGGAGAG
CD47-S3-DS-R2-5	tACTGGAGTTCAGACGTGTGCTCTTCCGATCTAGTTCCGCATCAGATCTCACTAGTCCA
CD47-S3-DS-F2-6	gCTCTTTCCCTACACGACGCTCTTCCGATCTATGTCACAGGTAAAGAACAACTGGAGAG
CD47-S3-DS-R2-6	tACTGGAGTTCAGACGTGTGCTCTTCCGATCTCCGTCCGCATCAGATCTCACTAGTCCA
CD47-S3-DS-F2-7	gCTCTTTCCCTACACGACGCTCTTCCGATCTCAACTACAGGTAAAGAACAACTGGAGAG
CD47-S3-DS-R2-7	tACTGGAGTTCAGACGTGTGCTCTTCCGATCTCACCGGGCATCAGATCTCACTAGTCCA
CD47-S3-DS-F2-8	gCTCTTTCCCTACACGACGCTCTTCCGATCTCACTAACAGGTAAAGAACAACTGGAGAG
CD47-S3-DS-R2-8	tACTGGAGTTCAGACGTGTGCTCTTCCGATCTCAGGAGGCATCAGATCTCACTAGTCCA
CD47-S3-DS-F2-9	gCTCTTTCCCTACACGACGCTCTTCCGATCTCATGGCCAGGTAAAGAACAACTGGAGAG
CD47-S3-DS-R2-9	tACTGGAGTTCAGACGTGTGCTCTTCCGATCTCCAACAGCATCAGATCTCACTAGTCCA
VEGFA-S1-DS-F1-1	acgCTCTTTCCCTACACGACGCTCTTCCGATCTTTAGGCGACTCTCCGCTGTTCAGGTC
VEGFA-S1-DS-R1-1	ctACTGGAGTTCAGACGTGTGCTCTTCCGATCTTGACCAAAACAAGGGACACTTCCCCC
VEGFA-S1-DS-F1-2	acgCTCTTTCCCTACACGACGCTCTTCCGATCTAATCGCGACTCTCCGCTGTTCAGGTC
VEGFA-S1-DS-R1-2	ctACTGGAGTTCAGACGTGTGCTCTTCCGATCTCTTGTAAAACAAGGGACACTTCCCCC
VEGFA-S1-DS-F1-3	acgCTCTTTCCCTACACGACGCTCTTCCGATCTGTCCGCGACTCTCCGCTGTTCAGGTC
VEGFA-S1-DS-R1-3	ctACTGGAGTTCAGACGTGTGCTCTTCCGATCTGTTTCGAAACAAGGGACACTTCCCCC
VEGFA-S1-DS-F1-4	acgCTCTTTCCCTACACGACGCTCTTCCGATCTCGTACGGACTCTCCGCTGTTCAGGTC
VEGFA-S1-DS-R1-4	ctACTGGAGTTCAGACGTGTGCTCTTCCGATCTGAGTGGAAACAAGGGACACTTCCCCC
VEGFA-S1-DS-F1-5	acgCTCTTTCCCTACACGACGCTCTTCCGATCTACTGATGACTCTCCGCTGTTCAGGTC
VEGFA-S1-DS-R1-5	ctACTGGAGTTCAGACGTGTGCTCTTCCGATCTTAGCTGAAACAAGGGACACTTCCCCC
VEGFA-S1-DS-F1-6	acgCTCTTTCCCTACACGACGCTCTTCCGATCTTAAGCTGACTCTCCGCTGTTCAGGTC
VEGFA-S1-DS-R1-6	ctACTGGAGTTCAGACGTGTGCTCTTCCGATCTGTCTTAAAACAAGGGACACTTCCCCC
VEGFA-S1-DS-F1-7	acgCTCTTTCCCTACACGACGCTCTTCCGATCTACGAAGGACTCTCCGCTGTTCAGGTC
VEGFA-S1-DS-R1-7	ctACTGGAGTTCAGACGTGTGCTCTTCCGATCTACCTTAAAACAAGGGACACTTCCCCC
VEGFA-S1-DS-F1-8	acgCTCTTTCCCTACACGACGCTCTTCCGATCTATGGTAGACTCTCCGCTGTTCAGGTC
VEGFA-S1-DS-R1-8	ctACTGGAGTTCAGACGTGTGCTCTTCCGATCTGATGTAAAACAAGGGACACTTCCCCC
VEGFA-S1-DS-F1-9	acgCTCTTTCCCTACACGACGCTCTTCCGATCTAGATTCGACTCTCCGCTGTTCAGGTC
VEGFA-S1-DS-R1-9	ctACTGGAGTTCAGACGTGTGCTCTTCCGATCTATGTACAAACAAGGGACACTTCCCCC
DNMT1-S3-DS-F1-1	acgCTCTTTCCCTACACGACGCTCTTCCGATCTCAGATCAAGTCACTCTGGGGAACACG
DNMT1-S3-DS-R1-1	ctACTGGAGTTCAGACGTGTGCTCTTCCGATCTACTTGATGGGTCTAGAACCCTCTGGG
DNMT1-S3-DS-F1-2	acgCTCTTTCCCTACACGACGCTCTTCCGATCTGAGCGCAAGTCACTCTGGGGAACACG
DNMT1-S3-DS-R1-2	ctACTGGAGTTCAGACGTGTGCTCTTCCGATCTCTGCGCTGGGTCTAGAACCCTCTGGG
DNMT1-S3-DS-F1-3	acgCTCTTTCCCTACACGACGCTCTTCCGATCTGCAGCGAAGTCACTCTGGGGAACACG
DNMT1-S3-DS-R1-3	ctACTGGAGTTCAGACGTGTGCTCTTCCGATCTGTAGCTTGGGTCTAGAACCCTCTGGG
DNMT1-S3-DS-F1-4	acgCTCTTTCCCTACACGACGCTCTTCCGATCTTAGCGAAAGTCACTCTGGGGAACACG
DNMT1-S3-DS-R1-4	ctACTGGAGTTCAGACGTGTGCTCTTCCGATCTCCTGAGTGGGTCTAGAACCCTCTGGG
DNMT1-S3-DS-F1-5	acgCTCTTTCCCTACACGACGCTCTTCCGATCTTCATGAAAGTCACTCTGGGGAACACG
DNMT1-S3-DS-R1-5	ctACTGGAGTTCAGACGTGTGCTCTTCCGATCTCCTCTATGGGTCTAGAACCCTCTGGG
DNMT1-S3-DS-F1-6	acgCTCTTTCCCTACACGACGCTCTTCCGATCTTGCATTAAGTCACTCTGGGGAACACG
DNMT1-S3-DS-R1-6	ctACTGGAGTTCAGACGTGTGCTCTTCCGATCTCCAGATTGGGTCTAGAACCCTCTGGG
DNMT1-S3-DS-F1-7	acgCTCTTTCCCTACACGACGCTCTTCCGATCTCGGAATAAGTCACTCTGGGGAACACG
DNMT1-S3-DS-R1-7	ctACTGGAGTTCAGACGTGTGCTCTTCCGATCTCTAGCTTGGGTCTAGAACCCTCTGGG
DNMT1-S3-DS-F1-8	acgCTCTTTCCCTACACGACGCTCTTCCGATCTATTGCAAAGTCACTCTGGGGAACACG
DNMT1-S3-DS-R1-8	ctACTGGAGTTCAGACGTGTGCTCTTCCGATCTAGTACATGGGTCTAGAACCCTCTGGG
DNMT1-S3-DS-F1-9	acgCTCTTTCCCTACACGACGCTCTTCCGATCTAGTTAAAAGTCACTCTGGGGAACACG
DNMT1-S3-DS-R1-9	ctACTGGAGTTCAGACGTGTGCTCTTCCGATCTAGTGACTGGGTCTAGAACCCTCTGGG
EMX1-DS-F1-1	cgCTCTTTCCCTACACGACGCTCTTCCGATCTGGCTACCTTCCCATCAGGCTCTCAGC
EMX1-DS-R1-1	ctACTGGAGTTCAGACGTGTGCTCTTCCGATCTCTTGTAAGCCCTTCTTCTTCTGCTCG
EMX1-DS-F1-2	cgCTCTTTCCCTACACGACGCTCTTCCGATCTATTAGCCTTCCCATCAGGCTCTCAGC
EMX1-DS-R1-2	ctACTGGAGTTCAGACGTGTGCTCTTCCGATCTGACATCAGCCCTTCTTCTTCTGCTCG
EMX1-DS-F1-3	cgCTCTTTCCCTACACGACGCTCTTCCGATCTTGACTTCTTCCCATCAGGCTCTCAGC
EMX1-DS-R1-3	ctACTGGAGTTCAGACGTGTGCTCTTCCGATCTGGACTAAGCCCTTCTTCTTCTGCTCG
EMX1-DS-F1-4	cgCTCTTTCCCTACACGACGCTCTTCCGATCTTCGGCACTTCCCATCAGGCTCTCAGC
EMX1-DS-R1-4	ctACTGGAGTTCAGACGTGTGCTCTTCCGATCTTCGAAGAGCCCTTCTTCTTCTGCTCG
EMX1-DS-F1-5	cgCTCTTTCCCTACACGACGCTCTTCCGATCTTCCCGACTTCCCATCAGGCTCTCAGC
EMX1-DS-R1-5	ctACTGGAGTTCAGACGTGTGCTCTTCCGATCTTCATTCAGCCCTTCTTCTTCTGCTCG
EMX1-DS-F1-6	cgCTCTTTCCCTACACGACGCTCTTCCGATCTTATAATCTTCCCATCAGGCTCTCAGC
EMX1-DS-R1-6	ctACTGGAGTTCAGACGTGTGCTCTTCCGATCTTACAGCAGCCCTTCTTCTTCTGCTCG
EMX1-DS-F1-7	cgCTCTTTCCCTACACGACGCTCTTCCGATCTTACTAACTTCCCATCAGGCTCTCAGC
EMX1-DS-R1-7	ctACTGGAGTTCAGACGTGTGCTCTTCCGATCTTACTCCAGCCCTTCTTCTTCTGCTCG
EMX1-DS-F1-8	cgCTCTTTCCCTACACGACGCTCTTCCGATCTTGTTCCCTTCCCATCAGGCTCTCAGC
EMX1-DS-R1-8	ctACTGGAGTTCAGACGTGTGCTCTTCCGATCTTGGAGCAGCCCTTCTTCTTCTGCTCG
EMX1-DS-F1-9	cgCTCTTTCCCTACACGACGCTCTTCCGATCTTACGACCTTCCCATCAGGCTCTCAGC
EMX1-DS-R1-9	ctACTGGAGTTCAGACGTGTGCTCTTCCGATCTACTGACAGCCCTTCTTCTTCTGCTCG
RUNX1-DS-F2-1	acgCTCTTTCCCTACACGACGCTCTTCCGATCTATACGAAAGCACTGTGGGTACGAAGG
RUNX1-DS-R2-1	ctACTGGAGTTCAGACGTGTGCTCTTCCGATCTGTCACGAGGTATCCAGCAGAGGGGAG
RUNX1-DS-F2-2	acgCTCTTTCCCTACACGACGCTCTTCCGATCTTAATCGAAGCACTGTGGGTACGAAGG
RUNX1-DS-R2-2	ctACTGGAGTTCAGACGTGTGCTCTTCCGATCTGACGACAGGTATCCAGCAGAGGGGAG
RUNX1-DS-F2-3	acgCTCTTTCCCTACACGACGCTCTTCCGATCTCTCAGAAAGCACTGTGGGTACGAAGG
RUNX1-DS-R2-3	ctACTGGAGTTCAGACGTGTGCTCTTCCGATCTCTATACAGGTATCCAGCAGAGGGGAG
RUNX1-DS-F2-4	acgCTCTTTCCCTACACGACGCTCTTCCGATCTCTGGACAAGCACTGTGGGTACGAAGG
RUNX1-DS-R2-4	ctACTGGAGTTCAGACGTGTGCTCTTCCGATCTGCGTAGAGGTATCCAGCAGAGGGGAG
RUNX1-DS-F2-5	acgCTCTTTCCCTACACGACGCTCTTCCGATCTATGAGCAAGCACTGTGGGTACGAAGG
RUNX1-DS-R2-5	ctACTGGAGTTCAGACGTGTGCTCTTCCGATCTATTCCTAGGTATCCAGCAGAGGGGAG
RUNX1-DS-F2-6	acgCTCTTTCCCTACACGACGCTCTTCCGATCTCAAAGAAGCACTGTGGGTACGAAGG
RUNX1-DS-R2-6	ctACTGGAGTTCAGACGTGTGCTCTTCCGATCTCAACTAAGGTATCCAGCAGAGGGGAG
RUNX1-DS-F2-7	acgCTCTTTCCCTACACGACGCTCTTCCGATCTACCACAAGCACTGTGGGTACGAAGG
RUNX1-DS-R2-7	ctACTGGAGTTCAGACGTGTGCTCTTCCGATCTCACTACAGGTATCCAGCAGAGGGGAG
RUNX1-DS-F2-8	acgCTCTTTCCCTACACGACGCTCTTCCGATCTAGGCACAAGCACTGTGGGTACGAAGG
RUNX1-DS-R2-8	ctACTGGAGTTCAGACGTGTGCTCTTCCGATCTATTAACAGGTATCCAGCAGAGGGGAG
RUNX1-DS-F2-9	acgCTCTTTCCCTACACGACGCTCTTCCGATCTGTACGTAGCACTGTGGGTACGAAGG
RUNX1-DS-R2-9	ctACTGGAGTTCAGACGTGTGCTCTTCCGATCTTCACGTAGGTATCCAGCAGAGGGGAG
Primers for genotyping	sequence (5'-3')
R26–5-F	GGAAGCACTTGCTCTCCCAA
R26–5-R	CTCCACGTCACCGCATGTTA
R26–3-F	TGCGCTCTGCCCACTAGTAA
R26–3-R	ACTCGGGTGAGCATGTCTTT
Kras-F	TCACATAACTGTACACCTTG
Kras-R	AGTGCAGTAGTCGCCGTGAA
Primers for TIDE	sequence (5'-3')
Pten-gRNA1-TIDE-F	AGTGGCCTTTGCTTATTGGG
Pten-gRNA1-TIDE-R	ACTTACTGCAAGTTCCGCCA
Pten-gRNA2-TIDE-F	AGCTAGCGTGGGAAAAGCTA
Pten-gRNA2-TIDE-R	ATCGGTCACTCATACCGCAG
Trp53-gRNA1-TIDE-F	CTGCTCCGATGGTGATGGTAA
Trp53-gRNA1-TIDE-R	TAAGCCTAGCTAGCACTCAGGA
Trp53-gRNA2-TIDE-F	GAAGATATCCTGGTAAGGCCCA
Trp53-gRNA2-TIDE-R	TAAACTCTGAGGCACAGTCTACA
VEGFA-S1-TIDE-F	GACTCTCCGCTGTTCAGGTC
VEGFA-S1-TIDE-R	AAACAAGGGACACTTCCCCC
The Linkers	sequence (5'-3')
Sp1-Linker-1	CGCCGGAAACGCAATAGCCGAAAAACAAAAAACAAAAAAACC
Sp1-Linker-2	AAAAAACAAAAAACAAAACGGCTATTATGCGTTACCGGCGA
Linker1-1 for Cas12a	CCCTGACAAACAAAC
Linker1-2 for Cas12a	CAAACAAACAGGGCCGA
Linker2-1 for Cas12a	GCCTGACAAACAAAC
Linker2-2 for Cas12a	CAAACAAACAGGCCCGG
Linker3-1 for Cas12a	GGCCCACAAACAAAC
Linker3-2 for Cas12a	CAAACAAACAGGGCCCT
Linker4-1 for Cas12a	AGGGGACAAACAAAC
Linker4-2 for Cas12a	CAAACAAACATCCCCTC
Linker5-1 for Cas12a	CCCTGTACAAACAAAC
Linker5-2 for Cas12a	CAAACAAACAGGGCTG
Linker6-1 for Cas12a	GCAGGGACAAACAAAC
Linker6-2 for Cas12a	CAAACAAACAAAGTCC
Linker7-1 for Cas12a	GCAGGGACAAACAAAC
Linker7-2 for Cas12a	CAAACAAACAAAGTCC
Linker8-1 for Cas12a	GGCAGGACAAACAAAC
Linker8-2 for Cas12a	CAAACAAACATTTGTC
Linker1-1 for CasRx	CCCTGACAAACAAAC
Linker1-2 for CasRx	CAAACAAACAGGGCCGA
Linker2-1 for CasRx	GCCTGACAAACAAAC
Linker2-2 for CasRx	CAAACAAACAGGCCCGG
Linker3-1 for CasRx	GGCCCACAAACAAAC
Linker3-2 for CasRx	CAAACAAACAGGGCCCT
Linker4-1 for CasRx	GCAGGGACAAACAAAC
Linker4-2 for CasRx	CAAACAAACAAAGTCC
Extended structuralized gRNA
+59	GACCCGTATAGCTTTGTGCTTCAATGGGGAAGTGAGAGGGACCATTTCAAAGATTAAAT
+9	ATGGTGAGC
